# Supplementary material for: Mutation of the MYH3 gene causes recessive cleft palate in Limousine cattle
Source: Genet Sel Evol. 2022 Oct 29;54:71. doi: 10.1186/s12711-022-00762-2 (PMC9617432; doi:10.1186/s12711-022-00762-2)
Supplement: Supplementary file 1 — Additional file 1: Table S1. List of the disorders in animals (except man, mouse, rat and zebrafish) which include “cleft palate” as a clinical sign. All the data originate from OMIA (Online Mendelian Inheritance in Animals, www.omia.org). All the cattle disorders are written in bold. AR: autosomal recessive; AD: autosomal dominant; UK: unknown. [file 12711_2022_762_MOESM1_ESM.xlsx]

## Sheet: Feuil1
OMIA ID	Phene	Species Scientific name	Breed	Gene	Mode of inheritance	Phenotype	Main publication
OMIA 002022-9913	Arthrogryposis multiplex congenita, CHRNB1-related	Bos taurus	Red dairy cattle	CHRNB1	AR	Embryonic lethal, severe generalized contractures of spine joints, flexion of all joints, palatoschisis	DOI: 10.1186/s12864-016-2832-x.
OMIA 001953-9913	Arthrogryposis, lethal syndrome	Bos taurus	Belgian Blue cattle	PIGH	AR	Lethal, arthrogryposis, scoliosis, macroglossy, cleft palate (incomplete penetrance), omphalocoele	DOI: 10.1186/s12864-015-1528-y.
OMIA 000070-9913	Arthrogryposis and palatoschisis syndrome	Bos taurus	Charolais cattle		AR	Lethal, arthrogryposis, cleft palate (incomplete penetrance)	hal-00886910
OMIA 000069-9913	Arthrogryposis, generic	Bos taurus	Different breeds		UK	Includes arthrogryposis and palatoschisis syndrome in Charolais cattle
OMIA 001465-9940	Arthrogryposis multiplex congenita, generic	Ovis aries	Salz breed ewes x Suffolk and Fleischschaf rams		AR	Lethal, kyphoscoliosis, distal arthrogryposis, cleft palate affecting soft and hard palate	DOI: 10.1016/j.jcpa.2009.12.015
OMIA 001271-9913	Dwarfism, ACAN-related	Bos taurus	Dexter, Jersey, Miniature Highland	ACAN	AR	Embryonic lethal, dwarfism, a short vertebral column, marked micromelia, a large abdominal hernia, and a relatively large head with a retruded muzzle, cleft palate, and protruding tongue	DOI: 10.1007/s00335-007-9066-9.
OMIA 001271-9796	Dwarfism, ACAN-related	Equus caballus	Miniature horses	ACAN	AR	Dwarfism, cleft palate (incomplete penetrance)	DOI: 10.1111/age.12682.
OMIA 001546-9031	Diplopodia-1	Gallus gallus			AR	Embryonic lethal, moderate cleft palate, moderate dwarfism, exposed viscera, and preaxial (thumb) polydactyly (on both wings and feet	DOI: 10.1093/jhered/esq122.
OMIA 000219-9031	Coloboma	Gallus gallus			Z-linked recessive	Embryonic lethal, moderate coloboma, cleft palate, severe dwarfism, and extreme visceral (internal organs) exposure	DOI: 10.1093/jhered/esq122.
OMIA 001148-9031	Diplopodia-3	Gallus gallus			AR	Embryonic lethal, mild cleft palate, moderate dwarfism, exposed viscera, and preaxial polydactyly on both wings and feet	DOI: 10.1093/jhered/esq122.
OMIA 001254-9031	Diplopodia-4	Gallus gallus			Z-linked recessive	Embryonic lethal, moderate cleft palate, moderate dwarfism, preaxial polydactyly on both wings and feet, and moderately exposed viscera	DOI: 10.1093/jhered/esq122.
OMIA 000978-9031	Talpid-2	Gallus gallus			AR	Embryonic lethal, extreme preaxial polydactyly, exposed viscera, cleft palate, parrot-like beak, and dwarfism with greatly reduced leg and wing proximal bones in addition to the duplication of the distal digit bones	DOI: 10.1242/dev.105924
OMIA 001996-9986	Achondroplasia-1	Oryctolagus cuniculus			AR	Lethal, darfism,protruding tongue, cleft palate (incomplete penetrance)	DOI: 10.1084/jem.82.4.261
OMIA 002227-9940	Otocephaly, OTX2-related	Ovis aries	Istrian Pramenka	OTX2	AD	Embryonic lethal, craniofacial anomalies including microstomia, agnathia, aglossia, and synotia, cleft palate	DOI: 10.1186/s13028-020-0503-z.
OMIA 000197-9913	Cleft palate	Bos taurus			UK	Bilateral hare lip associated with cleft palate, displaced dental pad and microphthalmia in a heifer calf
OMIA 001140-9615	Cleft lip with or without cleft palate	Canis lupus familiaris	Nova Scotia Duck Tolling retriever.	ADAMTS20	AR	Cleft lip with or without cleft palate, syndactyly with incomplete penetrance	DOI: 10.1371/journal.pgen.1005059.
OMIA 001919-9615	Cleft palate 1, DLX6-related	Canis lupus familiaris	Nova Scotia Duck Tolling Retriever	DLX6	AR	Mandibular brachygnathia and cleft palate	DOI: 10.1371/journal.pgen.1004257.
OMIA 001714-9615	Cleft lip and palate	Canis lupus familiaris	18 different breeds		AR	Cleft lip, cleft palate, cleft lip and palate	DOI: 10.1371/journal.pone.0224574.
OMIA 000197-9796	Cleft palate	Equus caballus			UK	Hard or soft palate cleft
OMIA 000197-9685	Cleft palate	Felis catus	Siamese		UK	Hard or soft palate cleft	DOI: 10.1177/00220345740530024601
OMIA 000197-9031	Cleft palate	Gallus gallus			UK	Hard or soft palate cleft, different forms (Veau I / Veau II) -> moved to 'OMIA 002543-9031
OMIA 002543-9031	Cleft primary palate, ESRP2-related	Gallus gallus		ESRP2	AR	Embryonic lethal, severely truncated upper beak (cleft of the primary palate), embryonic lethal	DOI: 10.1111/age.12927.
OMIA 000197-452646	Cleft palate	Neovison vison			UK	Hard or soft palate cleft
OMIA 000197-9986	Cleft palate	Oryctolagus cuniculus			UK	Lethal, hydrocephalus and cleft palate (incomplete penetrance)	DOI: 10.1093/oxfordjournals.jhered.a107494
OMIA 000197-9940	Cleft palate	Ovis aries			UK	Embryonic lethal, diprosopus, craniorachischisis, arthrogryposis, cleft palate	DOI: 10.4142/jvs.2008.9.4.429
OMIA 000197-9823	Cleft palate	Sus scrofa		chromosomal imbalance	UK	Lethal, unilateral / bilateral cleft palate and lip	DOI: 10.1186/s12864-019-5711-4.
OMIA 002103-9913	Developmental duplications	Bos taurus	Angus	NHLRC2	A	The many different DD phenotypes are apparently the sequelae of an underlying neural tube defect (NTD), cleft palate
OMIA 001944-9615	Spondylocostal dysostosis, autosomal recessive	Canis lupus familiaris	Miniature Schnauzer	HES7	AR	Lethal/embryonic lethal, truncal shortening, extensive hemivertebrae and rib anomalies including malalignment, fusion and reduction in number, cleft palate (incomplete penetrance)	DOI: 10.1371/journal.pone.0117055.
