# Supplementary material for: Mutation of the MYH3 gene causes recessive cleft palate in Limousine cattle
Source: Genet Sel Evol. 2022 Oct 29;54:71. doi: 10.1186/s12711-022-00762-2 (PMC9617432; doi:10.1186/s12711-022-00762-2)
Supplement: Supplementary file 2 — Additional file 2: Table S2. Characteristics of the 26 Limousine CP-affected animals described in this study. [file 12711_2022_762_MOESM2_ESM.xlsx]

## Sheet: Feuil1
Case ID	Sex	Length of life (when known)	Additional clinical signs	Examined by a veterinarian	Pictures	Tissue available	WGS	MYH3 mutation genotype (Sanger sequencing)
1	M			yes	no	no	no	del - GG
2	F			yes	no	no	no	del - GG
3	M			yes	no	no	no	del - GG
4	M			yes	no	no	no	del - GG
5	F	5 days		yes	no	no	no	del - GG
6	F	7 days	Bent/twisted neck	yes	no	no	yes	del - GG
7	M	19 days		yes	no	no	no	del - GG
8	F			yes	no	no	no	del - GG
9	M	1 day	Stunted calf - deformed joints - macrogrossia - salivates a lot	yes	no	no	no	del - GG
10	M	17 days		yes	no	no	no	del - GG
11	M			yes	no	no	no	del - GG
12	M	9 days		yes	no	no	no	del - GG
13	M			no	no	no	yes	del - GG
14	M	approx. 1 month	Stunted calf - bent/twisted neck - deformed vertebral column - salivates a lot	no	no	no	no	del - GG
15	F	11 days	Deformed tail	yes	no	no	no	del - GG
16	M	3 days	Calf cannot stand up	yes	yes	no	no	del - GG
17	F	approx. 1 month1/2	Light microglossia - severe growth delay - sinusitis	yes	yes	yes	no	del - GG
18	F	approx. 1 month	Prognathism - severe growth delay - macroglossia - sinusitis - bronchopneumonia	yes	yes	yes	no	del - GG
19	M			yes	no	no	no	del - GG
20	F			yes	no	no	no	del - GG
21	M	1 month	Stunted calf - kyphosis - narrow shoulder - ataxia - weak musculature	no	no	no	no	del - GG
22	M	1 day		yes	no	no	no	del - GG
23	M	2 days		yes	no	no	no	del - GG
24	M	3 days		yes	yes	no	no	del - GG
25	M	approx. 6 months	Growth delay but normal musculature - respiratory illness	yes	yes	no	no	del - GG
26	F	2 days	Bent/twisted neck - calf cannot stand up	yes	yes	no	no	no DNA
