# Supplementary material for: Mutation of the MYH3 gene causes recessive cleft palate in Limousine cattle
Source: Genet Sel Evol. 2022 Oct 29;54:71. doi: 10.1186/s12711-022-00762-2 (PMC9617432; doi:10.1186/s12711-022-00762-2)
Supplement: Supplementary file 4 — Additional file 4: Table S3. Frequency analysis of the MYH3 mutations in 834,792 animals from 14 commercial breeds based on genotyping with EuroG10k v8 and EuroGMD SNP chips. The two mutations are totally linked, thus the frequency is the same for both mutations. freq_WTall: frequency of the WT allele; freq_MUTall: frequency of the mutated allele. [file 12711_2022_762_MOESM4_ESM.xlsx]

## Sheet: Feuil1
Breed	Nb analyses	freq_WTall	freq_MUTall
Abondance	8475	1	0
Aubrac	4218	1	0
Jersey	4661	1	0
Brune	7764	1	0
Tarentaise	4215	1	0
Limousine	5138	0.976	0.024
Simmental	3648	1	0
Charolaise	20974	1	0
Montbéliarde	222037	1	0
Normande	60104	1	0
Vosgienne	1165	1	0
Holstein	481152	1	0
Parthenaise	1766	1	0
Blonde d'Aquitaine	9475	1	0
